# Supplementary material for: Clinical Chemistry Reference Intervals for Health Assessment in Wild Adult Harbour Seals
Source: Animals (Basel). 2025 Nov 27;15(23):3429. doi: 10.3390/ani15233429 (PMC12691109; doi:10.3390/ani15233429)
Supplement: Supplementary file 1 [file animals-15-03429-s001.zip]

Archive with 1 entries (1 files):
- animals-3973907-supplementary.pdf
